# Supplementary material for: Placental FKBP5 Genetic and Epigenetic Variation Is Associated with Infant Neurobehavioral Outcomes in the RICHS Cohort
Source: PLoS One. 2014 Aug 12;9(8):e104913. doi: 10.1371/journal.pone.0104913 (PMC4130612; doi:10.1371/journal.pone.0104913)
Supplement: Table S1 — Compiled methylation, genotype, and gene expression data with clinical covariates used for analysis, using de identified infant ID numbers. (XLSX) [file pone.0104913.s001.xlsx]

## Sheet: SUPPLEMENTALTABLEraw
	Infant and Maternal Covariate Data			NNNS Scores						Methylation Data				Genotyping	Gene Expression
Infant ID	Sex	Birthweight Group	Maternal Age (years)	Habituation	Attention	Handling	Quality of Movement	Stress Abstinence	Arousal	CpG1	CpG2	Mean Methylation	Conversion Plate	rs1360780	FKBP5 counts / SDHA counts
91	Male	SGA	26	3.667	4.429	0.125	3.333	0.163	3.143	89.7867	96.19	92.9883	11	CT	0.0565341
662	Male	AGA	30	4.5	3.714	0.75	4.6	0.245	6.333	88.0633	92.09	90.0767	11	CC	NA
992	Female	AGA	30	NA	4.429	0.25	2.6	0.204	6.333	89.4733	91.2133	90.3433	11	CT	0.0329115
230	Male	SGA	22	NA	2.571	0.5	3.167	0.184	5.286	90.3733	90.46	90.4167	11	CT	0.193692
680	Male	SGA	25	NA	4.143	0.25	4.333	0.102	3.714	91.89	96.74	94.315	11	CT	0.0978701
48	Female	SGA	20	NA	4.143	0.5	2.667	0.367	4.714	85.14	92.1533	88.6467	11	CT	NA
25	Female	SGA	33	3	6.143	0.25	4.5	0.184	3.857	86.4867	97.2667	91.8767	11	CC	0.0489816
297	Female	AGA	27	NA	4.857	0.5	5.167	0.102	4	85.1033	92.74	88.9217	11	CC	NA
24	Female	SGA	19	NA	6.429	0.25	4.167	0.204	4.143	79.6833	89.8767	84.78	11	CT	0.111726
532	Male	AGA	25	8	4.143	0.25	3.333	0.204	4.286	84.98	83.8467	84.4133	11	CC	0.0744472
245	Male	AGA	27	7.333	NA	0	2.8	0.102	3.714	84.52	80.83	82.675	11	CT	0.115575
223	Female	AGA	32	7	6.286	0.5	3	0.245	5.286	77.91	81.6233	79.7667	15	CT	NA
94	Male	AGA	18	NA	4.714	0.25	4.333	0.204	3.857	88.1833	86.46	87.3217	11	CC	NA
950	Female	AGA	25	NA	4.833	0.625	3.5	0.265	4.571	87.3733	89.62	88.4967	11	CC	NA
491	Male	AGA	31	NA	NA	0.875	4	0.204	5.286	80.0533	88.2067	84.13	11	CT	0.141541
268	Female	SGA	20	7	6.143	0.25	4.167	0.143	2.714	87.3467	89.2233	88.285	11	TT	0.134396
488	Male	AGA	25	7	5.286	0.5	2.5	0.265	3.143	86.1933	97.9567	92.075	11	CC	0.0872694
821	Female	AGA	38	NA	5	0.625	4.167	0.204	5	83.4967	90.7767	87.1367	11	CC	NA
289	Female	SGA	24	NA	5.857	0.25	5	0.224	3.429	86.61	94.53	90.57	11	CT	0.169851
559	Female	AGA	25	3	5	0.375	4	0.265	3.429	80.4033	80.86	80.6317	11	CC	0.400471
785	Male	SGA	28	NA	7.571	0.5	4.667	0.204	4.571	86.7133	88.8733	87.7933	11	CT	NA
880	Male	SGA	20	4	NA	0	3.833	0.163	5	89.07	96.6867	92.8783	11	CC	0.016252
566	Female	SGA	30	8	NA	0	3.667	0.204	2.5	75.5867	84.96	80.2733	11	CT	0.152744
103	Female	SGA	24	NA	4.143	0.75	4	0.184	5	88.1733	94.1933	91.1833	11	CT	0.105056
912	Male	AGA	25	7.333	NA	0	3.167	0.306	5.857	86.0767	95.4867	90.7817	11	TT	0.290687
536	Female	SGA	21	6.333	3	0.5	2.667	0.286	3.714	80.6	93.4833	87.0417	11	CT	NA
628	Female	AGA	28	NA	6.286	0.25	3	0.347	5.143	83.6067	88.4167	86.0117	11	CT	0.154726
699	Female	AGA	30	NA	3.286	0.5	4.833	0.184	4.429	84.4833	84.9433	84.7133	11	CT	0.326152
452	Male	SGA	26	NA	3.857	0.5	2.4	0.245	6.333	82.4467	89.7267	86.0867	11	CC	NA
530	Female	AGA	22	8.667	4.286	0.125	5.5	0.184	3.429	89.7833	87.0733	88.4283	11	CT	0.267782
502	Female	AGA	34	6	2.571	0.25	3.833	0.102	2.571	84.8267	90.8467	87.8367	11	CC	NA
473	Male	AGA	37	NA	5.286	0.25	4.333	0.306	3.714	86.52	90.35	88.435	11	NA	NA
715	Female	AGA	20	NA	NA	0	3.833	0.224	5.571	82.91	87.59	85.25	11	CC	NA
317	Female	AGA	31	NA	5	0.125	4.5	0.061	2.857	87.88	92.5967	90.2383	11	CT	NA
29	Male	SGA	25	9	3	0.625	4.5	0.367	4.571	83.1833	84.3	83.7417	11	CC	NA
479	Male	AGA	26	NA	4.571	0.25	3.833	0.245	5.143	85.45	89.1533	87.3017	11	CT	NA
159	Male	SGA	21	6.5	6.143	0.5	3.667	0.245	3.857	89.62	91.2967	90.4583	11	CT	0.307887
72	Male	AGA	28	7.333	2.857	0.125	4	0.122	3.286	84.79	90.8	87.795	11	CC	NA
535	Male	AGA	25	NA	4.571	0.625	4.333	0.245	4.714	87.2867	92.24	89.7633	11	CC	NA
735	Female	AGA	20	NA	6.429	0.125	5	0.286	3.857	83.9733	88.0967	86.035	11	CC	0.097152
314	Male	AGA	23	7	5.714	0.625	4.667	0.184	3.286	83.7967	88.5967	86.1967	11	CT	NA
938	Male	SGA	27	NA	4.286	0.5	4.333	0.286	4.286	84.38	90.3333	87.3567	11	CC	NA
563	Male	SGA	24	NA	5.571	0.25	3.333	0.286	4.143	85.7767	87.94	86.8583	11	CC	NA
593	Female	AGA	29	NA	6.143	0.5	3	0.184	6	88.332	90.226	89.279	11	TT	0.11157
978	Male	AGA	28	5.667	4.25	0.75	3.833	0.286	4.714	84.3533	89.89	87.1217	15	CT	NA
580	Female	AGA	27	8	5	0.125	4.167	0.102	2.714	85.74	87.1067	86.4233	11	CT	NA
899	Male	AGA	24	7	NA	0	4.4	0.245	4.2	90.8467	98.22	94.5333	11	CC	0.211823
144	Male	SGA	32	6.667	4	0.25	3.833	0.184	3	87.3767	92.61	89.9933	11	CT	NA
770	Male	SGA	35	NA	5	0.125	5	0.163	3.571	84.91	93.2533	89.0817	15	CT	NA
248	Female	SGA	32	7.667	5.714	0.25	4.667	0.163	4	90.0133	94.4033	92.2083	11	CT	NA
776	Female	SGA	28	NA	5.429	0.125	5	0.102	2.714	87.5067	89.9233	88.715	11	CT	NA
440	Female	LGA	39	NA	5.571	0.125	4.6	0.143	3.286	81.54	82.1033	81.8217	11	CC	NA
951	Female	SGA	38	NA	4.286	0.25	4.5	0.082	2.571	88.7467	80.21	84.4783	11	CT	NA
496	Female	AGA	34	NA	3	0.375	4.333	0.102	4.333	84.3567	89.5033	86.93	11	CC	0.530369
903	Female	SGA	39	NA	4.857	0.625	4.333	0.224	5	87.69	90.77	89.23	11	CT	NA
445	Female	AGA	30	NA	NA	0	4.5	0.184	3.286	85.5667	89.29	87.4283	11	CT	0.33606
73	Female	SGA	29	NA	3.286	0.25	3.667	0.143	4.571	85.0467	89.52	87.2833	11	CT	NA
779	Female	AGA	30	NA	6.167	0.5	4.333	0.306	5	86.9933	92.3967	89.695	11	CT	0.144551
478	Female	SGA	27	8	3.714	0	3.8	0.082	2	81.83	86.6367	84.2333	11	CC	0.37234
307	Female	SGA	33	NA	5	0.5	4.333	0.306	3.857	70.0667	93.2467	81.6567	15	TT	0.642791
640	Male	AGA	22	7	NA	0.625	4.333	0.286	4.143	86.9333	90.7167	88.825	11	CC	NA
976	Male	AGA	21	6	5.286	0.25	3.667	0.245	2.857	89.6533	93.63	91.6417	11	CT	0.0470985
724	Female	SGA	32	8	5.857	0.25	4.667	0.224	3.429	87.1167	90.99	89.0533	11	CC	0.27082
422	Female	AGA	31	NA	5.429	0.125	4.333	0.204	3.571	86.0333	90.6633	88.3483	11	CC	NA
142	Male	SGA	18	8	NA	0.375	3.167	0.245	2.571	85.6667	94.1067	89.8867	11	CT	0.0459797
166	Female	AGA	31	5.5	3.286	0.625	3	0.204	4.143	86.5533	91.03	88.7917	11	CT	NA
252	Female	SGA	22	7.667	5.286	0.25	3.667	0.265	3.714	78.1133	89.53	83.8217	11	CT	0.103279
895	Female	AGA	34	NA	3	0.75	4.8	0.184	5.143	85.1867	91.83	88.5083	11	CC	NA
719	Male	SGA	19	8	2.857	0.375	5	0.224	4	83.0967	87.5367	85.3167	11	CT	NA
815	Female	AGA	30	NA	5	0.375	4.667	0.265	4	86.0067	91.2867	88.6467	11	CT	NA
156	Male	AGA	40	8	4.143	0.625	4.5	0.265	4.429	83.9633	90.9133	87.4383	11	CT	NA
293	Female	AGA	32	NA	2.333	0.875	4.4	0.327	4.714	83.6333	87.5667	85.6	11	CT	NA
859	Female	SGA	18	NA	3.167	0.75	3.167	0.265	5.143	83.8733	89.9067	86.89	11	CC	NA
389	Female	SGA	23	NA	4.5	0.5	3.833	0.265	4.286	85.0367	90.6933	87.865	11	CT	NA
384	Female	AGA	29	6	NA	0	3.5	0.327	3.429	88.9567	92.4067	90.6817	11	CT	0.213198
503	Female	AGA	19	NA	2.667	0.875	2.167	0.265	6	84.7267	88.4333	86.58	11	CC	0.116086
653	Female	SGA	38	NA	4.143	0.375	4.167	0.367	4.714	81.5133	87.2367	84.375	11	CC	0.097963
378	Female	SGA	36	7	2.571	0.5	3.5	0.224	5.143	87.2667	90.76	89.0133	11	CT	NA
218	Female	AGA	35	7.333	3.143	0.25	4.333	0.327	3.429	87.9633	90.4033	89.1833	11	CT	NA
890	Male	SGA	39	6.5	2.857	0.125	4	0.102	2.857	84.8067	88.7167	86.7617	11	CC	NA
360	Male	AGA	37	3.667	3.143	0.375	3.4	0.224	3.143	84.02	87.7833	85.9017	11	CT	NA
752	Male	SGA	29	4	2	0.5	3.2	0.306	5	85.46	92.2267	88.8433	11	CT	NA
708	Female	AGA	26	NA	3.857	0.5	4.333	0.143	3.571	85.92	89.18	87.55	11	CT	NA
170	Female	LGA	28	5.333	5.714	0.125	5.333	0.184	3.714	86.39	87.42	86.905	11	CC	0.413802
11	Male	AGA	20	NA	5	0.25	3.667	0.286	4.429	88.9667	91.4233	90.195	11	TT	NA
527	Male	AGA	29	NA	5.143	0.25	4.4	0.143	4	89.5033	94.9267	92.215	11	CC	0.117397
902	Female	SGA	30	8	3.429	0.375	4	0.265	4.286	86.7567	91.9033	89.33	11	CT	NA
644	Male	AGA	31	5.667	3.714	0.25	4.5	0.224	3.857	92.18	86.9967	89.5883	11	CT	NA
973	Female	AGA	28	5	2.143	0.625	4.5	0.265	5	84.4833	93.0667	88.775	11	CC	NA
111	Male	AGA	37	7	3.857	0.25	4.5	0.204	3.857	84.8133	92.08	88.4467	11	CT	NA
707	Male	LGA	35	NA	2.857	0.625	4	0.306	5.143	84.4567	88.06	86.2583	11	CT	NA
505	Male	LGA	30	NA	NA	0	5	0.245	5.286	82.23	91.4967	86.8633	11	CC	0.0725303
276	Male	SGA	34	7.333	1.571	0.25	4.833	0.143	3.714	82.84	86.8633	84.8517	11	CC	NA
387	Male	AGA	29	6	4.429	0.125	5	0.286	4.286	88.06	96.98	92.52	11	CT	0.170886
229	Male	SGA	30	NA	4.286	0.25	4	0.347	3.429	88.1533	97.2233	92.6883	11	CC	0.120261
158	Male	LGA	38	8	2	0.625	4.667	0.204	3.429	87.3767	90.2167	88.7967	11	CC	NA
353	Male	AGA	38	NA	2.143	0.375	5	0.286	4	83.9867	86.9433	85.465	11	CC	0.199826
124	Female	SGA	29	NA	3.25	0.5	3	0.306	4.714	85.3533	92.52	88.9367	11	CC	NA
577	Female	AGA	32	8	3.571	0.25	3.167	0.245	3.714	86.5167	90.9933	88.755	11	CT	NA
796	Female	AGA	28	NA	2.714	0.5	3.667	0.265	4.571	82.6733	95.11	88.8917	12	CC	NA
361	Male	AGA	18	NA	4.286	0.125	3.167	0.286	4.429	79.4733	83.0733	81.2733	12	CT	NA
917	Male	LGA	26	NA	2	0.5	4.6	0.184	3.857	92.2133	90.2967	91.255	12	CT	NA
331	Male	AGA	33	NA	4.429	0	5.5	0.143	3	87.7433	94.3567	91.05	12	CT	NA
854	Male	SGA	23	NA	2.286	0.5	3.833	0.306	5	87.3067	95.3933	91.35	12	CC	NA
295	Male	AGA	29	7.333	4.571	0.25	4.833	0.184	3.143	80.7233	86.2533	83.4883	12	CT	NA
921	Female	SGA	19	8.667	2.833	0.5	4.5	0.224	4.286	79.43	92.2133	85.8217	12	CC	NA
740	Female	LGA	31	NA	NA	0.75	4.333	0.245	5.143	79.0533	95.4367	87.245	12	TT	0.424351
374	Female	SGA	25	6.5	2.714	0.125	4.167	0.163	3.714	85.1	90.8967	87.9983	12	CT	NA
282	Female	AGA	30	NA	3.857	0	4.167	0.204	3.857	82.3467	93.6733	88.01	12	CC	NA
221	Male	AGA	20	8	3.25	0.875	3	0.265	5	83.6833	86.06	84.8717	12	CT	NA
242	Male	LGA	23	7	NA	0	4.8	0.102	1.857	83.255	82.875	83.065	12	CT	NA
630	Male	SGA	23	NA	2.857	0.375	4.333	0.245	5.143	81.9267	90.99	86.4583	12	TT	NA
958	Female	SGA	18	8	2.714	0.25	4.5	0.306	4	75.8933	81.0367	78.465	12	CC	NA
379	Female	LGA	34	8	3.143	0.75	3.833	0.265	5.143	82.5733	84.4333	83.5033	12	CT	NA
961	Female	LGA	34	6.667	4.25	0.5	3.667	0.224	2.571	86.68	95.8267	91.2533	12	CT	NA
519	Male	LGA	28	8	5	0.125	3.833	0.184	3.714	80.4467	88.3367	84.3917	12	CT	NA
343	Female	SGA	22	8	3.143	0.125	4.167	0.306	4	87.5533	91.3433	89.4483	12	CC	NA
235	Male	AGA	21	NA	3.143	0.125	3.5	0.184	4.571	71.07	87.3267	79.1983	12	CC	NA
504	Male	AGA	34	6	4.429	0.625	3.333	0.245	4.571	78.44	85.6467	82.0433	12	CC	NA
539	Female	AGA	28	6	5.714	0.375	3.167	0.163	4.143	86.06	88.9833	87.5217	12	CC	NA
457	Female	AGA	34	7.5	3.429	0.625	2.833	0.306	4.429	82.3167	90.0967	86.2067	12	CT	NA
964	Female	AGA	32	NA	5.143	0.25	4.8	0.143	3.429	86.0233	86.6467	86.335	12	CT	NA
164	Female	AGA	22	7.667	4.667	0.625	3.667	0.224	5.286	84.24	98.2267	91.2333	12	CT	NA
772	Female	SGA	25	7	2.857	0.5	2.5	0.408	5.286	85.4	91.4967	88.4483	12	CC	NA
985	Male	AGA	29	NA	3.429	0.25	4.333	0.102	4.429	79.66	83.4967	81.5783	12	CT	NA
217	Female	AGA	29	NA	5.571	0.25	4.833	0.122	4.286	83.3533	92.12	87.7367	12	CC	NA
133	Male	SGA	30	6	3.571	0.75	4.167	0.286	5.286	86.07	90.4267	88.2483	12	CC	NA
254	Female	SGA	35	7	4.429	0.25	4	0.184	2.714	83.79	88.7667	86.2783	12	CC	NA
66	Female	LGA	32	8	2.6	0.375	3.167	0.204	5.571	87.8033	90.2	89.0017	12	CC	NA
398	Male	AGA	38	NA	5.143	0.25	4.167	0.204	3.571	82.41	86.5533	84.4817	10	CC	NA
431	Female	AGA	31	NA	4.714	0.5	3.667	0.408	4.429	81.1433	87.4767	84.31	10	CC	NA
467	Male	LGA	24	NA	4.143	0.375	3	0.184	4.714	83.3833	87.9633	85.6733	12	CC	NA
611	Female	AGA	27	NA	NA	0.75	2.6	0.286	6.167	78.8	82.25	80.525	12	CT	NA
67	Female	LGA	34	7.5	4.6	0.5	4	0.286	5.143	86.78	96.17	91.475	12	TT	0.156997
711	Female	AGA	25	4	3.143	0.875	3	0.286	5.143	81.82	84.3133	83.0667	12	CT	NA
61	Male	LGA	18	7	4.286	0.5	4.333	0.102	4.143	79.8433	83.1833	81.5133	12	CC	NA
131	Male	LGA	23	NA	2.571	0.375	4.167	0.122	3.286	81.78	97.4167	89.5983	12	CC	NA
585	Female	LGA	20	7.667	4	0.25	4.667	0.204	3.143	81.3833	90.29	85.8367	12	CT	NA
619	Female	AGA	21	NA	3	0.25	3.833	0.245	3.286	79.8667	83.6567	81.7617	12	CT	NA
885	Female	AGA	34	7.5	2.857	0.25	2.833	0.163	4	86.83	89.5733	88.2017	12	CT	NA
301	Male	AGA	27	1	2.143	0.75	4.667	0.184	3.143	86.03	88.8767	87.4533	12	CT	NA
101	Male	LGA	35	NA	5.429	0.125	4.167	0.122	4.143	81.5233	90.1267	85.825	12	CT	NA
552	Male	LGA	24	NA	3.714	0.125	4.333	0.102	4.286	85.93	89.87	87.9	12	CT	NA
578	Female	LGA	36	4	NA	NA	1.83	0.22	3.5	84.78	87.7567	86.2683	15	CC	NA
754	Female	LGA	26	NA	3.5	0.625	3.6	0.204	5.143	84.1	85.4567	84.7783	12	CC	NA
324	Female	AGA	24	7	2.714	0.25	4.5	0.163	3.571	80.92	91.3233	86.1217	12	CT	NA
171	Female	LGA	25	9	NA	0	3.667	0.347	4.833	75.7567	95.6	85.6783	12	TT	NA
98	Male	AGA	25	NA	NA	0	4.667	0.143	3.857	84.21	85.9	85.055	12	CT	NA
41	Female	LGA	32	8	NA	0	4.333	0.184	3.857	84.67	86.4367	85.5533	12	CT	NA
705	Male	AGA	32	8	2.75	0.25	4.833	0.122	3.286	82.3167	89.67	85.9933	12	TT	0.112905
625	Female	AGA	36	NA	4	0.375	4.333	0.122	4.143	84.8267	88.2367	86.5317	12	CC	NA
834	Female	LGA	34	NA	6.429	0.125	5.5	0.143	3.714	86.2467	85.37	85.8083	12	CC	NA
557	Female	AGA	22	8	NA	0	4.5	0.224	2.857	87.62	91.52	89.57	12	CT	NA
65	Male	AGA	26	NA	2.714	0.25	4.333	0.163	4	86.24	86.8	86.52	12	CC	NA
592	Male	LGA	26	8	NA	0	4	0.163	3.286	77.38	78.7	78.04	12	CT	NA
876	Female	AGA	33	NA	5.143	0.125	4.5	0.102	3.429	86.02	90.6267	88.3233	12	CC	NA
800	Female	AGA	25	NA	3.714	0.25	4.4	0.184	4.857	85.2267	84.37	84.7983	12	CT	NA
89	Male	AGA	39	NA	3.857	0.5	4.333	0.102	3.286	84.9233	96.62	90.7717	12	CT	NA
500	Male	SGA	18	9	NA	0	4.2	0.082	2.143	88.67	89.59	89.13	12	CC	NA
139	Female	AGA	30	NA	5.714	0.75	4.6	0.122	5.333	88.29	86.5967	87.4433	12	CC	NA
189	Male	AGA	18	7.667	4.429	0.375	3.667	0.061	4.143	84.6367	90.6533	87.645	12	CC	NA
635	Female	SGA	21	NA	4	0.625	2.667	0.204	5.286	85.0667	93.01	89.0383	12	CT	NA
239	Male	LGA	19	9	NA	NA	4	0.16	5.86	84.815	96.865	90.84	15	TT	0.414277
20	Male	AGA	24	7.5	6.429	0.375	4.333	0.224	5.429	87.755	90.695	89.225	12	CC	NA
957	Female	LGA	29	8.5	2.75	0.625	4.833	0.224	4.143	92.49	92.715	92.6025	12	TT	NA
652	Female	SGA	30	NA	2.6	0.25	4.167	0.143	3.714	77.775	90.045	83.91	12	CT	NA
631	Female	LGA	39	9	NA	1	4	0.204	5.143	81.495	84.04	82.7675	12	CT	NA
792	Female	AGA	36	8.333	6.571	0.125	3.667	0.102	3.571	84.555	86.07	85.3125	12	CC	NA
337	Female	AGA	32	8.667	5.571	0.5	4	0.102	3.857	86.17	91.235	88.7025	12	CT	NA
332	Male	LGA	38	7.667	2.286	0.5	5.5	0.143	4.143	81.42	85.005	83.2125	12	CT	NA
567	Female	AGA	30	7.5	5.571	0.375	4.833	0.061	3.714	88.355	89.29	88.8225	12	CT	NA
313	Male	LGA	33	NA	4	0.5	4.167	0.163	4.714	88.7567	76.6233	82.69	12	CT	NA
351	Female	SGA	30	NA	4.857	0.25	4.333	0.184	4	81.8067	87.5333	84.67	12	CC	NA
10	Male	AGA	33	4.667	4.143	0.125	4.5	0.143	4.143	79.8167	90.17	84.9933	12	CC	NA
8	Male	AGA	39	NA	NA	0.625	3.833	0.163	5.143	84.2167	90.1267	87.1717	12	CC	NA
523	Female	AGA	30	NA	NA	0.875	3.667	0.082	5.143	80.6633	88.04	84.3517	12	CC	NA
981	Male	LGA	30	8.5	3.286	0.625	3	0.184	3.857	81.08	88.9667	85.0233	12	CC	NA
857	Female	LGA	28	8	NA	0	5.167	0.122	3.571	82.7967	87.01	84.9033	12	CC	NA
626	Female	SGA	22	8.5	5	0	4.5	0.143	3	78.2	89	83.6	12	CC	NA
738	Male	LGA	22	6	2.286	0.25	3.833	0.184	3.857	82.7833	86.61	84.6967	12	CC	NA
1	Male	AGA	30	8.333	2.571	0.625	4.333	0.102	4	85.48	89.1333	87.3067	12	TT	0.204113
871	Female	AGA	21	8	3.286	0.75	3.667	0.286	5.143	84.4833	90.2767	87.38	12	CT	NA
69	Male	LGA	34	8	2.4	0.625	2.833	0.265	5.714	84.2633	92.4367	88.35	12	CT	NA
522	Female	SGA	26	8	NA	0	3.167	0.204	3.714	81.5233	100	90.7617	12	CT	NA
236	Male	LGA	35	7	3.5	0.375	4.333	0.224	3.571	84.6867	90.6933	87.69	12	CC	NA
547	Male	SGA	20	6.667	5.286	0.625	4.5	0.184	3.714	88.0133	95.41	91.7117	12	CC	NA
667	Male	AGA	34	7.333	4.429	0.625	4	0.286	3.714	85.5667	90.3067	87.9367	12	TT	NA
219	Male	AGA	23	7.667	4.571	0.125	2.167	0.265	4.286	82.36	85.3133	83.8367	12	CC	NA
572	Male	AGA	22	6	3.857	0.75	4.333	0.224	5.143	86.0833	95.3367	90.71	12	CT	NA
145	Female	AGA	30	7	3.143	0.25	4.5	0.184	5.143	83.3	88.85	86.075	12	CC	NA
216	Male	LGA	31	8.333	NA	0	5	0.163	3.143	79.53	88.82	84.175	12	CT	NA
858	Female	AGA	27	6	1.857	0.75	3.333	0.245	5.429	83.29	92.9967	88.1433	12	CT	NA
35	Female	LGA	26	7.667	3.429	0	4.5	0.245	4.571	81.6	90.4767	86.0383	12	CC	NA
55	Male	LGA	31	8.333	5.167	0.375	3.5	0.265	4.571	83.0867	91.5733	87.33	12	CT	NA
894	Male	AGA	33	NA	7.143	0.125	5.167	0.163	3.429	81.41	90.8433	86.1267	12	CC	NA
840	Male	AGA	32	NA	NA	0	4.333	0.204	3.714	82.9367	90.4	86.6683	12	CC	NA
906	Male	AGA	33	NA	2	0.125	4	0.327	4.857	84.7267	92.0767	88.4017	12	CC	NA
541	Male	AGA	32	NA	2.4	0.75	2.667	0.286	4.667	84.3667	89.7767	87.0717	12	CT	NA
866	Male	LGA	34	NA	3.143	0.25	4.167	0.163	4.714	86.365	91.79	89.0775	13	CT	NA
670	Female	AGA	33	8	4	0.375	4.667	0.082	4.143	86.3267	94.2133	90.27	13	CT	NA
865	Male	SGA	34	NA	3.143	0.25	4	0.163	3.714	89.3167	99.8767	94.5967	13	CC	NA
110	Female	LGA	33	NA	2.143	0.625	4.4	0.184	4	89.0267	85.57	87.2983	13	CT	NA
122	Male	SGA	29	7.5	3.857	0.375	4.5	0.122	3	88.8833	91.39	90.1367	13	CT	NA
914	Female	LGA	39	8	4.6	0.5	4.333	0.122	3.857	84.47	85.75	85.11	13	CC	NA
817	Female	AGA	27	7	5.857	0.375	5.167	0.061	3.143	84.4	90.7833	87.5917	13	CT	NA
970	Male	AGA	33	2	4.167	0.25	4.667	0.143	4.286	89.0133	94.4367	91.725	13	CC	NA
960	Female	AGA	40	6.5	6.571	0.125	5.167	0.102	3.286	86.0167	82.4133	84.215	13	CT	NA
672	Male	SGA	29	7	6.714	0.5	4.167	0.143	3.571	84.1233	88.1467	86.135	13	CC	NA
148	Female	LGA	19	NA	6.429	0.125	4.667	0.163	3	78.85	73.8067	76.3283	13	CC	NA
280	Male	LGA	36	NA	5.857	0.125	5.333	0.143	3.714	85.56	89.86	87.71	13	CC	NA
704	Male	AGA	32	NA	3.857	0.125	4.5	0.082	3.714	86.3167	96.04	91.1783	13	CC	NA
455	Male	AGA	39	8	3.86	0.38	4.5	0.19	4.71	82.4467	88.1933	85.32	15	CC	NA
391	Male	AGA	30	NA	3.714	0.25	3.333	0.102	3.429	82.9633	87.3333	85.1483	13	CT	NA
760	Female	LGA	30	8	3.857	0.125	4	0.184	4.714	85.3833	91.36	88.3717	13	CT	NA
517	Female	AGA	33	6	NA	0	3.667	0.204	4.857	84.7267	81.51	83.1183	13	CC	NA
689	Male	LGA	33	NA	4.429	0.25	3.5	0.224	5.286	83.69	90.815	87.2525	13	CT	NA
741	Male	LGA	22	8.667	2.714	0.875	4.6	0.204	3.429	85.4233	81.5167	83.47	13	CC	NA
869	Male	AGA	30	9	NA	0	2.333	0.306	5	97.8267	96.64	97.2333	13	TT	0.163504
977	Female	AGA	29	NA	NA	0	4.667	0.102	4.571	84.2233	90.2533	87.2383	10	CC	NA
974	Male	AGA	25	9	4.167	0	4.833	0.102	3.286	85.3933	95.2633	90.3283	13	CT	NA
188	Male	SGA	40	NA	4	0.125	4.833	0.122	4.143	87.63	91.8533	89.7417	13	CC	NA
863	Female	SGA	19	9	2.6	0.5	3.833	0.184	3.286	79.72	77.5767	78.6483	13	CC	NA
256	Male	LGA	27	7.667	3.571	0.5	3.667	0.184	3.857	93.7167	92.2933	93.005	13	CC	NA
115	Male	LGA	31	8	3.857	0.25	4.333	0.122	4.429	88.7167	83.6733	86.195	13	CT	NA
309	Female	SGA	23	NA	5.857	0.25	4.667	0.184	3.429	84.6667	90.2667	87.4667	13	CC	NA
259	Male	AGA	24	8	1.75	0.5	4.667	0.184	4.143	83.5033	91.4167	87.46	13	CC	NA
932	Male	AGA	31	8	4.429	0.375	4.667	0.184	3.857	86.3433	90.1167	88.23	13	CT	NA
661	Male	AGA	33	8	4.143	0.25	4.5	0.143	3.714	84.0633	91.2967	87.68	13	CT	NA
868	Female	SGA	29	8.667	3	0.25	4.5	0.143	3.714	86.75	91.5833	89.1667	13	CT	NA
453	Female	LGA	35	8	3.143	0.625	3.667	0.102	3.429	88.0567	90.9533	89.505	13	CC	NA
180	Female	SGA	35	NA	3.429	0	4.5	0.122	3.714	86.9467	91.6367	89.2917	13	CT	NA
23	Male	LGA	28	6.333	NA	0.75	5.167	0.122	5.143	85.5767	87.26	86.4183	13	CC	NA
730	Male	LGA	23	8	6	0.625	3.667	0.347	5	86.2833	88.6067	87.445	13	CT	NA
226	Female	SGA	33	9	3.857	0.625	4.167	0.286	4.857	85.48	85.7767	85.6283	13	CT	NA
561	Female	AGA	36	6	2.429	0.875	4.167	0.204	5.143	75.2767	99.3567	87.3167	13	NA	NA
886	Male	LGA	36	NA	3.167	0.125	3.667	0.122	3.429	83.9833	89.9067	86.945	13	TT	0.12267
608	Male	AGA	20	8	4.143	0	3.333	0.122	3	82.6133	88.9933	85.8033	13	CC	NA
763	Male	AGA	23	9	2.2	0.5	3.833	0.082	3.857	83.64	90.2933	86.9667	13	CT	NA
107	Male	LGA	26	NA	3.714	0.375	3.667	0.163	5.143	79.8533	87.4267	83.64	13	CT	NA
548	Male	AGA	31	NA	3	0.5	4	0.143	4.857	84.5233	92.3667	88.445	13	CC	NA
17	Female	SGA	21	9	4	0.125	3.5	0.122	3.429	82.885	93.825	88.355	13	CT	NA
340	Female	AGA	21	9	NA	0.375	3.667	0.163	3.143	85.62	89.3	87.46	13	CC	NA
157	Male	AGA	39	7.5	4.429	0.25	4.667	0.143	4.714	84.89	93.5	89.195	13	TT	0.147919
570	Female	SGA	38	8	4.857	0.375	4.5	0.041	4	87.6767	96.4533	92.065	13	CC	NA
657	Female	LGA	29	NA	4.286	0.375	4.333	0.184	5.143	85.3267	86.53	85.9283	13	CC	NA
526	Male	AGA	32	NA	2.286	0.5	4	0.082	4.714	84.3833	91.97	88.1767	13	CC	NA
742	Female	LGA	30	8.667	3.286	0.25	4	0.122	2.857	81.665	89.155	85.41	13	CC	NA
736	Female	AGA	38	NA	5.429	0.25	3.333	0.143	5	83.0233	82.5933	82.8083	13	CT	NA
758	Female	LGA	36	NA	4.857	0.125	3.833	0.122	5.143	86.87	88.66	87.765	13	CT	NA
470	Male	AGA	35	7.333	4.429	0.625	4.167	0.204	4.714	82.9058	95.6833	89.2946	13	CC	NA
827	Male	AGA	30	NA	5.143	0.625	3	0.163	5.429	87.5667	95.7233	91.645	13	CC	NA
288	Female	AGA	26	8	3.143	0.625	2.4	0.184	5.571	89.3167	92.5467	90.9317	13	CT	NA
154	Female	AGA	21	8	3.833	0.625	3.4	0.163	5.143	87.37	93.5867	90.4783	13	CC	NA
2	Female	AGA	36	NA	NA	0	NA	0.143	4.5	88.0233	95.7667	91.895	13	CC	NA
366	Female	AGA	21	7.667	3	0.625	5	0.204	3.714	89.8033	94.9233	92.3633	13	CC	NA
762	Male	SGA	20	5.333	2	0.875	3.833	0.143	4.714	89.1633	98.0667	93.615	13	CT	NA
480	Female	LGA	25	NA	3.857	0.25	5	0.061	3.429	85.975	89.615	87.795	13	CT	NA
407	Male	LGA	33	5.667	4.571	0.25	4.333	0.204	3.714	88.57	94.285	91.4275	13	CC	NA
323	Male	LGA	32	NA	6.143	0.25	4.2	0.082	4.571	90.1833	95.6833	92.9333	13	CT	NA
359	Female	SGA	32	NA	3.571	0.5	3.333	0.204	4.857	81.3733	86.48	83.9267	13	CT	NA
333	Male	AGA	29	NA	4	0.125	4	0.102	3.143	81.875	84.35	83.1125	13	CT	NA
649	Male	AGA	22	NA	7.14	0.13	4.33	0.04	3	88.56	88.12	88.34	15	CT	NA
888	Male	LGA	32	NA	6.429	0.375	4.333	0.082	4.571	80.1467	90.1267	85.1367	13	CT	NA
843	Female	LGA	35	8	4.714	0.125	3.833	0.061	3	79.9267	81.6167	80.7717	13	CT	NA
495	Male	LGA	28	7.333	3.429	0.375	2.667	0.184	4.714	82.9333	82.4333	82.6833	13	CT	NA
385	Female	LGA	31	NA	NA	0.75	3.667	0.245	4.857	82.3133	89.6333	85.9733	13	CC	NA
798	Female	AGA	37	8	3	0.375	3.833	0.082	2.857	83.26	86.62	84.94	13	CC	NA
275	Female	LGA	24	2	4.286	0.5	4	0.408	5	84.7	88.9333	86.8167	13	CC	NA
933	Female	AGA	25	NA	4	0	4.167	0	3.143	86.34	89.94	88.14	13	CT	NA
835	Male	AGA	23	NA	2.857	0.25	3.667	0.143	4	84.75	87.3	86.025	13	CT	NA
380	Female	LGA	33	7.667	NA	0	3.667	0.204	5.429	82.9533	87.5	85.2267	13	CT	NA
451	Male	AGA	28	NA	2.714	0.375	2	0.163	4.857	83.19	87.81	85.5	13	CT	NA
209	Female	AGA	30	NA	3.286	0.25	4.833	0.102	3.571	84.8633	91.8667	88.365	13	CT	NA
83	Male	SGA	40	5.667	3	0.125	2.333	0.224	3.286	78.79	87.4367	83.1133	13	CC	NA
518	Male	AGA	21	6	3.2	0.25	4.333	0.122	4	82.4933	85.89	84.1917	13	CC	NA
306	Male	AGA	33	6.667	4.714	0.125	5.167	0.082	3.714	83.0533	91.2733	87.1633	13	CC	NA
920	Female	LGA	25	NA	4.857	0.25	4.333	0.122	3.857	84.1233	88.8833	86.5033	13	CC	NA
597	Male	AGA	39	7.5	NA	0	3.333	0.102	3	86.64	90.07	88.355	13	CC	NA
862	Male	LGA	26	NA	5.143	0.375	4	0.061	3.857	86.4333	95.75	91.0917	13	CT	NA
247	Male	SGA	33	NA	4	0.125	4	0.143	3	85.485	91.695	88.59	13	CT	NA
988	Male	AGA	31	NA	5.714	0.125	4.5	0.102	5	83.6733	88.4367	86.055	13	CT	NA
97	Male	AGA	29	NA	3	0.25	4.333	0.122	4.429	82.57	84.66	83.615	13	CT	NA
643	Male	LGA	21	8	3	0.625	3.667	0.245	5	85.42	87.93	86.675	13	CT	NA
472	Female	AGA	26	7	5	0.25	4.667	0.224	4.286	82.7633	91.9067	87.335	13	CT	NA
848	Female	LGA	34	7.5	3	0.875	3.333	0.184	5.286	82.36	87.3433	84.8517	13	CT	NA
152	Male	LGA	30	7	3.286	0.375	4	0.265	5	80.6367	91.45	86.0433	13	TT	NA
694	Female	AGA	35	NA	2.333	0.125	4.833	0.204	3.714	74.62	92.4267	83.5233	13	CT	NA
210	Female	AGA	32	9	3.667	0.75	3.333	0.204	5.286	83.71	86.45	85.08	13	CT	NA
70	Male	AGA	19	NA	6.286	0.375	4	0.184	2.714	84.1567	90.49	87.3233	13	CC	NA
688	Female	AGA	27	8.333	4.286	0.25	5.167	0.041	4	75.1267	82.3733	78.75	13	CT	NA
53	Male	AGA	26	NA	6.429	0.375	4	0.184	5	82.2567	84.2933	83.275	13	CT	NA
350	Male	AGA	28	NA	4.29	0.13	3.4	0.12	4	86.2767	90.5633	88.42	15	CC	NA
464	Male	AGA	36	8	3.857	0.25	5.333	0.061	4.571	84.79	95.0833	89.9367	13	CT	NA
104	Female	LGA	25	7.5	3.167	0.5	4.333	0.082	3.714	84.0367	89.3533	86.695	13	CT	NA
417	Female	LGA	35	6.667	3.286	0.25	4.667	0.082	3.714	80.7633	82.26	81.5117	13	CC	NA
996	Female	LGA	34	5.667	3	0.125	2.333	0.224	3.286	85.22	89.24	87.23	13	CT	NA
589	Male	AGA	33	8	3.143	0.5	4.833	0.143	3.714	83.73	90.84	87.285	13	CT	NA
931	Female	AGA	27	6	4.286	0.125	4.833	0.184	3.286	88.6967	90.9933	89.845	14	CT	NA
253	Female	AGA	37	5.667	6.571	0.125	4.667	0.184	3.143	86.7233	93.9	90.3117	14	CT	NA
677	Female	SGA	21	7.667	3.857	0.375	4.167	0.245	3.714	78.6733	85.62	82.1467	14	CT	NA
84	Male	LGA	31	NA	2	0.5	3.833	0.163	5	86.9667	89.0067	87.9867	14	CT	NA
370	Male	LGA	36	NA	4	0.375	4.167	0.163	4.143	84.5133	91.9333	88.2233	14	CC	NA
140	Female	AGA	18	NA	3.5	0.125	3.8	0.224	5.143	84.34	89.6667	87.0033	14	CC	NA
510	Female	SGA	29	NA	5.286	0.125	4.333	0.224	4.857	81.8633	90.0733	85.9683	14	TT	NA
240	Male	AGA	19	NA	6.857	0	3.667	0.163	3.143	80.5267	90.3667	85.4467	14	CC	NA
787	Male	AGA	22	NA	4.143	0.875	4.2	0.224	5.143	80.0133	90.98	85.4967	14	CT	NA
476	Male	LGA	38	9	NA	0.25	5.333	0.061	3.714	86.0833	92.7867	89.435	14	CC	NA
629	Male	AGA	34	NA	3.857	0.125	4.333	0.143	2.857	86.74	89.9533	88.3467	14	TT	0.0958816
232	Female	LGA	31	7.333	4.429	0.125	4.333	0.082	3	80.7167	83.5433	82.13	14	CC	NA
37	Female	LGA	33	8	3.286	0.5	3.667	0.184	5.143	89.0033	93.6933	91.3483	14	CC	NA
438	Male	LGA	30	8	3.429	0.75	3.5	0.224	3.714	85.6233	89.5633	87.5933	14	TT	NA
176	Male	LGA	27	8	3	0.5	4.167	0.163	5	80.9	89.9667	85.4333	14	TT	0.26897
113	Female	LGA	32	8	2.429	0.625	3.667	0.122	5.143	83.7967	91.5567	87.6767	14	CC	NA
744	Male	AGA	24	7	4.429	0	4.167	0.224	4	85.2767	84.0467	84.6617	14	CT	NA
594	Male	LGA	29	6	NA	0	4	0.122	3.143	86.8767	97.7633	92.32	14	TT	0.570567
967	Male	AGA	33	8	3.714	0.375	4.167	0.163	4.714	81.64	92.22	86.93	14	CT	NA
959	Female	SGA	38	NA	5.286	0.625	2.833	0.163	3.286	87.1333	91.7333	89.4333	14	TT	NA
764	Male	LGA	28	NA	4.857	0.375	3.167	0.122	4.714	80.45	77.12	78.785	14	CT	NA
860	Male	LGA	32	NA	3.143	0.5	4	0.102	5.143	87.2	97.9333	92.5667	14	TT	NA
346	Female	AGA	35	NA	4.25	0	3.6	0.184	5.429	84.9367	95.5833	90.26	14	CT	NA
368	Female	AGA	35	7	4.571	0.25	4.5	0.122	3.857	77.8133	83.1033	80.4583	14	CC	NA
336	Male	LGA	26	7.667	2.571	0	3.833	0.224	4.857	86.0667	87.1467	86.6067	14	CT	NA
31	Male	LGA	25	NA	4.429	0	5	0.122	3.286	82.1333	82.67	82.4017	14	CC	NA
829	Female	LGA	37	NA	1.571	0.75	4.667	0.122	4.143	83.0467	87.5667	85.3067	14	CT	NA
211	Female	LGA	38	7.5	5	0.125	5.333	0.102	4.143	91.02	88.1767	89.5983	14	CT	NA
759	Female	AGA	26	NA	4.8	0.25	5.5	0.102	4	94.89	96.78	95.835	14	NA	NA
96	Male	AGA	24	7	3.2	0.625	4.667	0.061	4.429	81.5667	85.17	83.3683	14	CT	NA
691	Female	SGA	30	NA	4.429	0.125	4.6	0.204	4.333	85.7033	92.5133	89.1083	14	CT	NA
279	Female	LGA	40	NA	4.857	0	5.5	0.041	4	83.3	90.6133	86.9567	14	CT	NA
403	Female	AGA	38	NA	NA	0	4.333	0.102	4	87.2067	92.46	89.8333	14	CT	NA
575	Male	SGA	26	NA	4.429	0.375	4.833	0.143	3.714	81.2133	85.84	83.5267	14	CT	NA
573	Female	LGA	34	7.333	6.429	0.25	4.333	0.143	4.286	82.8833	89.4067	86.145	14	CC	NA
349	Male	LGA	29	NA	3.429	0	4.5	0.224	4	90.535	92.01	91.2725	14	CT	NA
118	Male	AGA	28	NA	5	0	3.833	0.122	3.571	87.69	92.22	89.955	14	CC	NA
58	Male	LGA	27	NA	4.286	0.375	4	0.143	3.714	83.21	85.9633	84.5867	14	CT	NA
588	Male	AGA	32	8	NA	0	5	0.082	3	75.6067	79.05	77.3283	14	CC	NA
81	Male	AGA	28	NA	4.714	0.25	4	0.102	3.571	88.1733	84.1	86.1367	14	CC	NA
723	Female	AGA	36	NA	5	0.25	4.167	0.122	3.143	81.5633	87.1833	84.3733	14	CT	NA
300	Female	LGA	33	8	3	0.5	3.6	0.245	5.286	79.76	82.64	81.2	14	CC	NA
227	Male	AGA	31	7.5	5	0.625	4	0.163	4.286	85.65	90.7367	88.1933	14	TT	NA
442	Female	LGA	27	7.667	3.2	0.625	4.333	0.102	3.571	81.59	89.98	85.785	14	CT	NA
411	Male	AGA	30	7.667	2.429	0.5	3.667	0.143	3.857	82.0467	88.5567	85.3017	14	CC	NA
82	Female	LGA	19	7.667	4	0.25	4.167	0.224	4.857	87.2367	92.2733	89.755	14	CT	NA
224	Male	LGA	33	7	2.571	0.5	5	0.122	3	91.8267	93.33	92.5783	14	NA	NA
922	Female	AGA	35	NA	6.429	0.375	4.333	0.184	5	85.82	94.4733	90.1467	14	CT	NA
213	Male	LGA	31	NA	5.571	0.125	4.5	0.224	5.143	86.6967	95.1833	90.94	14	CT	NA
528	Male	LGA	30	4	4.86	0.5	4.83	0.18	4.71	83.2033	92.5467	87.875	10	CC	NA
393	Male	LGA	34	NA	3	0.75	4.333	0.286	4.571	81.1367	89.8433	85.49	14	TT	NA
433	Male	LGA	30	NA	3.143	0.75	3.4	0.286	5.286	86.37	89.95	88.16	14	CC	NA
375	Male	AGA	37	7.333	2.714	0.375	4.167	0.224	4	87.3767	97.0967	92.2367	14	CC	NA
807	Male	AGA	32	8	2.143	0.25	3.6	0.224	4.857	83.74	89.6933	86.7167	14	CC	NA
737	Male	AGA	30	8	1.857	0.75	2.8	0.265	5	82.7533	92.03	87.3917	14	CC	NA
586	Male	SGA	36	8.5	3.286	0.375	3.667	0.163	3.286	88.56	90.4433	89.5017	14	CT	NA
231	Female	AGA	25	7.333	2.857	0.375	3.333	0.122	4.286	86.45	93.3533	89.9017	14	CC	NA
693	Female	SGA	38	7	4.857	0.375	4.333	0.163	3.714	84.12	82.1567	83.1383	14	CT	NA
120	Male	AGA	32	8.333	6.429	0.25	4.667	0.082	3.714	78.8633	85.6267	82.245	14	CT	NA
286	Male	LGA	32	7	3.833	0.125	3.833	0.061	3.714	85.78	90.18	87.98	14	CC	NA
281	Female	AGA	37	7.333	5.714	0.25	4	0.245	4.714	87.38	91.0767	89.2283	14	CC	NA
47	Female	LGA	34	NA	4.143	0.125	4.667	0.163	3.714	88.26	100	94.13	14	CC	NA
855	Male	AGA	32	7.333	3.571	0.125	4.167	0.245	3.714	88.43	89.9233	89.1767	14	CT	NA
357	Female	AGA	35	7	6	0.375	3.333	0.245	2.857	78.3833	89.6133	83.9983	14	CT	NA
327	Female	AGA	35	7	3.143	0.25	4.167	0.163	3.714	84.6533	86.9733	85.8133	14	CT	NA
141	Male	SGA	20	7	6.857	0.25	4.167	0.163	4.714	88.44	98.51	93.475	14	CT	NA
447	Male	AGA	32	NA	3.429	0.5	4	0.204	4.714	82.0267	89.5933	85.81	14	TT	NA
846	Male	AGA	33	7.333	4.286	0.125	4.5	0.163	3	86.57	94.6433	90.6067	14	CC	NA
966	Male	AGA	39	NA	1.833	0.75	4.75	0.122	5.429	90.2767	99.65	94.9633	14	CT	NA
802	Female	SGA	23	8	3.714	0.125	4	0.204	3.286	89.02	93.7967	91.4083	14	CT	NA
614	Male	AGA	31	NA	4	0.125	3.667	0.245	3.143	83.31	87.3233	85.3167	14	CC	NA
271	Female	AGA	22	NA	2.429	0.375	4.5	0.122	4	88.51	93.2667	90.8883	14	CC	NA
980	Male	LGA	30	NA	3.286	0.5	3	0.224	5.286	88.7067	90.0933	89.4	14	CC	NA
856	Male	AGA	30	4	1.8	0.625	3	0.184	4	84.3467	77.7967	81.0717	14	CC	0.374057
963	Male	SGA	23	6.5	2.429	0.625	4.833	0.163	3.714	83.7933	82.4567	83.125	14	CC	NA
695	Male	AGA	24	4.5	NA	0	4.167	0.143	3	80.96	83.31	82.135	14	CT	NA
195	Male	AGA	18	NA	3.571	0.625	4.167	0.163	5	86.64	85.5733	86.1067	14	CC	NA
127	Male	AGA	36	NA	3.571	0.375	5	0.041	4.429	83.3633	82.8367	83.1	14	CT	NA
945	Female	AGA	29	NA	3.571	0.125	3.833	0.143	4	86.3933	80.7333	83.5633	14	CC	NA
175	Female	LGA	31	9	3	0.625	3	0.184	4	85.96	80.5133	83.2367	14	CT	NA
38	Female	LGA	37	6.5	2.429	0.625	4.833	0.163	3.714	88.1867	84.9333	86.56	14	CT	NA
233	Male	AGA	31	6.5	2.429	0.625	4.833	0.163	3.714	86.5133	83.06	84.7867	14	CT	NA
576	Female	AGA	31	6.5	2.429	0.625	4.833	0.163	3.714	85.5567	85.58	85.5683	14	CT	NA
108	Female	SGA	32	9	3.714	0.625	4	0.224	4.429	84.6133	82.1033	83.3583	14	TT	0.166419
598	Male	AGA	23	9	6.571	0.125	4	0.163	3.857	84.2067	76.2567	80.2317	14	CT	NA
610	Female	AGA	29	8	4.429	0	5.167	0	4.143	78.3167	73.9767	76.1467	14	CC	NA
443	Female	AGA	31	NA	5.143	0.125	4.667	0.102	4.286	85.09	82.9567	84.0233	14	CC	NA
908	Female	AGA	40	NA	3.857	0	5	0.061	4.143	85.8833	81.0067	83.445	14	CC	NA
56	Female	AGA	32	8	3.833	0	4.167	0.082	3.286	80.7033	76.3167	78.51	14	CT	NA
492	Male	LGA	24	8.333	NA	0.625	4.167	0.286	3.286	97.5567	92.9033	95.23	15	NA	NA
436	Male	AGA	23	NA	6.571	0.5	3.6	0.102	5.143	90.6767	92.2033	91.44	15	NA	NA
847	Female	AGA	26	8	7	0.375	4.333	0.245	4.143	97.65	100	98.825	15	CT	NA
7	Female	LGA	32	NA	4	0.625	4.333	0.143	4.429	88.83	82.3733	85.6017	15	NA	NA
299	Male	AGA	27	6	3.857	0.25	4	0.184	3.857	96.3733	68.4033	82.3883	15	CT	NA
137	Female	AGA	29	NA	7.143	0.125	3.333	0.143	4.286	88.74	95.67	92.205	15	TT	0.272368
550	Male	AGA	22	NA	5.143	0.5	3.333	0.184	3.714	75.005	100	87.5025	15	CT	NA
321	Male	SGA	28	NA	5.143	0.25	3.667	0.184	4.571	91.1833	96.73	93.9567	15	CT	NA
356	Male	LGA	31	NA	6.143	0.25	3.833	0.163	3.286	85.7467	92.8667	89.3067	15	CT	NA
493	Male	SGA	18	7	NA	0	3.833	0.224	3.714	80.6867	92.43	86.5583	15	CT	NA
953	Male	AGA	29	7	3	0.75	4	0.204	5.143	81.8233	98.3967	90.11	15	CT	NA
394	Female	AGA	33	5.667	3.429	0	3.333	0.184	5.143	85.9833	85.9933	85.9883	15	CC	NA
477	Female	SGA	32	7.5	6.143	0.375	3.667	0.204	4.429	88.53	98.84	93.685	15	CT	NA
889	Female	AGA	23	8.5	4.571	0.75	3.5	0.204	5.143	78.95	92.8733	85.9117	15	CT	NA
542	Male	AGA	27	NA	3.429	0.75	4.333	0.143	5	88.1	95.8267	91.9633	15	CT	NA
344	Male	AGA	26	NA	4.714	0.125	4	0.122	4.286	83.4467	100	91.7233	15	CC	NA
490	Female	LGA	25	4.5	7.429	0.25	3.4	0.204	3.857	84.8533	92.1367	88.495	15	TT	0.586617
942	Male	LGA	26	6	3.571	0.5	1.8	0.204	6	82.6833	89.9433	86.3133	15	CC	NA
659	Female	SGA	40	NA	6.143	0.125	4.5	0.163	3.143	94.2733	100	97.1367	15	CC	NA
620	Female	AGA	23	8	3.714	0.25	4	0.204	4.857	82.3933	91.66	87.0267	15	CC	NA
676	Female	AGA	38	8	NA	0	3.833	0.286	5.286	84.1567	97.5	90.8283	15	CC	NA
603	Female	LGA	32	NA	6.14	0.13	4.67	0.16	4.57	72.93	88.78	80.855	15	CC	NA
285	Female	LGA	27	NA	2	0.875	2.833	0.306	5.143	77.9267	88.9767	83.4517	15	CC	NA
450	Female	AGA	35	8	2.429	0.75	3.833	0.327	5.429	83.9933	92.7067	88.35	10	CC	NA
891	Male	AGA	18	8	3.857	0.125	4.333	0.102	4.857	80.8733	96.23	88.5517	15	CC	NA
943	Female	SGA	34	NA	6.143	0.5	3.333	0.224	4.286	90.3167	100	95.1583	15	CT	NA
109	Female	LGA	33	8.333	3.714	0.25	4.333	0.102	4.714	85.3267	91.2533	88.29	15	CC	NA
168	Female	SGA	30	NA	5.286	0.125	4.5	0.224	4.571	88.81	89.2	89.005	15	CT	NA
747	Female	SGA	19	7.667	5.286	0.25	4.5	0.184	3.286	81.5233	94.5967	88.06	15	CC	NA
823	Female	AGA	28	9	5.714	0.25	4.5	0.102	4.714	79.4767	87.3933	83.435	15	CT	NA
941	Female	AGA	30	NA	3	0.5	4.4	0.224	5	85.2167	89.1733	87.195	15	CT	NA
413	Female	SGA	33	NA	3.429	0.625	4.167	0.143	5	86.7	92.39	89.545	15	CC	NA
602	Male	AGA	32	NA	3.429	0.375	4.333	0.102	4.857	88.8133	97.0833	92.9483	15	CC	NA
382	Male	AGA	25	NA	6.286	0.125	4	0.184	4.429	83.4367	86.77	85.1033	15	TT	0.278254
191	Female	LGA	33	NA	4.429	0.75	3.833	0.245	5	83.4533	92.29	87.8717	15	CT	NA
579	Female	SGA	21	6.667	3.286	0.625	3.667	0.245	4.143	80.9367	91.99	86.4633	15	CT	NA
666	Female	AGA	27	NA	4.286	0.5	3.5	0.204	5	81.5733	94.7533	88.1633	15	CT	NA
481	Female	AGA	33	NA	5.429	0.25	4.167	0.102	3.857	79.6633	84.8	82.2317	15	CC	NA
116	Female	AGA	32	NA	3.8	0.5	4	0.102	4.143	84.9933	87.1233	86.0583	15	CT	NA
87	Male	AGA	32	6.667	4	0.25	4	0.082	4.286	87.2233	94.81	91.0167	15	CT	NA
734	Male	SGA	23	NA	3.571	0.375	4.167	0.224	5	82.3	88.5367	85.4183	15	CC	NA
853	Female	AGA	28	7.5	3.5	0.5	2.83	0.29	5	86.23	94.75	90.49	15	CT	NA
955	Male	AGA	21	NA	3.71	0.25	5	0.1	4.29	85.4733	94.4367	89.955	15	CT	NA
204	Female	LGA	26	NA	6.86	0.25	4.5	0.29	4.71	91.9867	85.73	88.8583	15	CC	NA
255	Female	AGA	27	8	4	0.5	4.17	0.1	4.86	84.7067	89.1967	86.9517	15	CT	NA
62	Male	AGA	22	6.67	1.71	0.5	4.67	0.06	3	80.5167	84.93	82.7233	15	CT	NA
316	Female	AGA	21	7	3.17	0.63	5.17	0.12	4	79.01	86.69	82.85	15	CT	NA
795	Male	AGA	31	NA	4.57	0.5	4	0.14	5	84.57	94.33	89.45	15	NA	NA
222	Female	AGA	25	NA	3.71	0.25	4.33	0.12	4.14	78.2167	85.7367	81.9767	15	CC	NA
769	Female	AGA	22	5.33	4.29	0.13	3.5	0.1	3.71	83.98	89.1567	86.5683	15	CC	NA
199	Male	LGA	34	7.33	5.57	0.63	4	0.2	4	82.0367	86.34	84.1883	15	CC	NA
265	Male	LGA	34	NA	4	0.38	4.83	0.1	4.14	85.43	93.7733	89.6017	15	CC	NA
234	Male	AGA	29	7	4.86	0.25	5	0	3.57	83.57	92.63	88.1	15	CC	NA
462	Male	AGA	34	NA	4.14	0.38	3.6	0.16	5.29	83.8367	100	91.9183	15	CC	NA
799	Female	AGA	27	7	6	0.75	4.83	0.27	4.57	83.2833	90.6533	86.9683	15	CC	NA
554	Female	LGA	40	6.67	2.83	0.38	4.4	0.04	3.43	83.51	89.28	86.395	10	CC	NA
228	Female	LGA	34	7	1.57	0.25	3.5	0.16	3	79.5433	87.71	83.6267	10	CC	NA
654	Male	LGA	37	NA	3.14	0.38	3.8	0.16	5.29	82.93	87.5767	85.2533	10	CC	NA
485	Male	AGA	36	7	4.71	0	4.17	0.08	3.86	84.59	91.8733	88.2317	10	CC	NA
679	Male	AGA	34	NA	4.14	0.63	4.17	0.12	5.14	81.1033	87.7067	84.405	10	CC	NA
214	Female	SGA	22	7.67	5	0.13	4.33	0.16	5.14	83.52	91.86	87.69	10	CT	NA
161	Male	LGA	33	NA	3.33	0.5	3.67	0.16	5.29	80.72	80.4933	80.6067	10	CC	NA
155	Female	LGA	29	9	3.43	0.38	4	0.16	5	82.2733	88.0633	85.1683	10	CC	NA
319	Female	AGA	39	NA	NA	NA	3.5	0.22	5.57	83.49	91.0867	87.2883	10	CC	NA
751	Female	AGA	30	8	4.57	0.5	3.8	0.16	5.14	83.72	83.87	83.795	10	CT	NA
190	Female	AGA	31	NA	4.29	0.25	4.17	0.16	3.86	80.88	88.6833	84.7817	10	CC	NA
501	Female	SGA	29	NA	6.14	0.13	4.33	0.14	4.14	78.1333	86.1667	82.15	10	CC	NA
516	Male	LGA	26	NA	4	0.25	4.67	0.12	4.29	80.7533	89.09	84.9217	10	CC	NA
105	Female	SGA	32	NA	4.57	0.25	4	0.22	5	84.5833	92.04	88.3117	10	CC	NA
675	Female	AGA	26	NA	7.29	0.13	4.5	0.08	3	82.34	89.7867	86.0633	10	CC	NA
425	Male	AGA	28	NA	3.33	0.5	4.33	0.1	3.71	82.0067	90.49	86.2483	10	CC	NA
615	Female	AGA	28	9	2.86	0.38	4.5	0.12	3.86	81.4333	90.9467	86.19	10	CC	NA
3	Male	AGA	22	NA	3.29	0.38	4.5	0.21	4	83.1367	90.9667	87.0517	10	CC	NA
274	Female	AGA	33	8.67	6.14	0.13	4.5	0.1	4	80.46	87.4	83.93	10	CC	NA
808	Female	LGA	38	8	4.17	0.13	5.17	0.12	4	81.3833	88.0567	84.72	10	CC	NA
187	Female	AGA	36	NA	4	0.38	4	0.18	4.43	79.6233	84.2567	81.94	10	CC	NA
402	Female	AGA	31	7.67	3.57	0.5	3.83	0.14	4.57	86.22	91.16	88.69	10	CC	NA
803	Male	AGA	24	NA	5.43	0.25	4.67	0.1	4	82.4	89.3467	85.8733	10	CC	NA
609	Male	AGA	35	8	3.43	0.25	4.67	0.14	3.71	84.8767	87.6533	86.265	10	CC	NA
499	Female	LGA	34	NA	7.14	0.25	4.17	0.18	3.86	81.7667	86.0133	83.89	10	CC	NA
400	Male	AGA	36	NA	5.29	0.13	3.83	0.2	3.29	81.4967	87.42	84.4583	10	CC	NA
369	Female	AGA	34	7.33	NA	NA	4.33	0.16	3.29	83.4667	85.44	84.4533	10	CC	NA
498	Female	SGA	38	NA	7.14	0.25	4.17	0.12	3.71	81.95	90.85	86.4	10	CC	NA
569	Male	AGA	32	8	6	0.25	4.17	0.16	4.71	84.6033	88.7633	86.6833	10	CC	NA
215	Male	AGA	32	NA	4.86	0.25	4.33	0.12	3.86	83.4433	93.8267	88.635	10	CC	NA
949	Female	LGA	27	9	5.43	0.63	5.17	0.14	3.86	81.34	90.9333	86.1367	10	CC	NA
685	Female	AGA	39	NA	5	0.25	3.8	0.1	3.43	81.65	90.63	86.14	10	CT	NA
482	Male	AGA	32	8	3	0.75	3.8	0.22	4.86	86.6333	88.9133	87.7733	10	CC	NA
766	Female	LGA	22	NA	4.86	0.25	4.5	0.16	4.86	84.33	86.73	85.53	10	CC	NA
934	Female	AGA	31	8	5.57	0.5	5.67	0.1	4.86	81.4733	85.9267	83.7	10	CC	NA
383	Male	AGA	34	NA	7.14	0.25	4.17	0.2	4.43	79.0267	87.3633	83.195	15	CT	NA
388	Female	SGA	29	NA	3.43	0.13	4.17	0.18	4.14	80.88	79.5267	80.2033	15	CT	NA
939	Male	AGA	31	9	2.86	0.63	4.17	0.16	4.43	77.88	85.73	81.805	15	CT	NA
627	Male	AGA	28	7.33	1.75	NA	4.33	0.14	3	82.0667	87.42	84.7433	15	CC	NA
824	Male	LGA	34	NA	7.71	0.13	4.33	0.12	3.29	84.4733	88.1633	86.3183	15	CT	NA
262	Female	AGA	23	7.5	5.43	0.13	4.33	0.12	3.29	81.08	87.39	84.235	15	CC	NA
911	Male	AGA	33	5.33	NA	NA	4.33	0.2	4.86	79.44	85.3567	82.3983	15	CT	NA
401	Male	AGA	28	7	6.71	0.5	4.5	0.1	3.43	85.0533	90.14	87.5967	15	CT	NA
206	Male	SGA	35	8	4.57	0.25	3.33	0.12	3.43	83.8667	90.2067	87.0367	15	CC	NA
697	Male	AGA	34	6.5	4.1429	0.25	3.8333	0.2041	3.43	81.345	88.895	85.12	15	CC	NA
749	Male	SGA	37	NA	6.5714	0.125	4.1667	0.0408	3.57	83.725	91.77	87.7475	15	TT	0.097133
272	Male	AGA	26	NA	3.4286	0.625	4.1667	0.0816	4.86	83.55	93.085	88.3175	15	CT	NA
423	Female	AGA	32	5.5	4.4286	0.375	4	0.1837	5.14	78.965	98.33	88.6475	15	CC	NA
506	Male	SGA	22	NA	4.4	0.25	4	0.1633	3.29	89.27	92.765	91.0175	15	TT	NA
212	Male	LGA	30	NA	4	0.375	4.1667	0.1837	4.57	87.625	98.24	92.9325	15	CT	NA
264	Male	AGA	23	6.3333	4.1429	0.375	4.1667	0.2041	4.57	82.555	86.63	84.5925	15	TT	0.227387
439	Male	AGA	28	NA	6.2857	0.125	4	0.1837	4.57	82.215	95.155	88.685	15	CC	NA
565	Female	AGA	35	NA	4.8571	0.875	4	0.2041	6.17	85.845	96.25	91.0475	15	CT	NA
46	Male	AGA	35	NA	6	0.125	2.8333	0.2041	4	89.31	94.04	91.675	15	CC	NA
872	Female	AGA	27	4	5	0.25	5	0.0408	3.14	83.825	90.325	87.075	15	CT	NA
648	Female	AGA	31	6.5	NA	NA	4.3333	0.102	3	69.81	82.765	76.2875	15	CT	NA
701	Female	LGA	29	NA	NA	0.75	3.8333	0.1837	5.43	87.1467	91.2333	89.19	15	CT	NA
651	Male	AGA	36	NA	3.7143	0.375	3	0.2041	4	86.0533	94.96	90.5067	15	CC	NA
664	Female	AGA	29	3.5	2.8571	0.125	2.8333	0.1837	4.29	89.1267	95.65	92.3883	15	CC	NA
663	Male	LGA	34	6	4	0.125	4.3333	0.1224	3.71	92.2467	100	96.1233	15	CC	NA
305	Female	AGA	22	NA	3.1429	0.5	3.8333	0.2041	5.29	86.9333	96.7733	91.8533	15	CC	0.267474
533	Female	AGA	39	7	4.3333	0.5	3.8333	0.2857	4.29	84.925	93.27	89.0975	15	CT	NA
733	Female	AGA	23	NA	5	0.125	4.6667	0.0816	4.86	85.2733	92.96	89.1167	15	CT	NA
811	Female	AGA	27	NA	6	0.125	5.1667	0.1429	3.29	88.76	89.13	88.945	15	CC	NA
469	Female	LGA	31	8.3333	NA	0.875	4.3333	0.1429	5.14	90.2767	91.5233	90.9	15	CT	NA
937	Male	SGA	26	NA	5.2857	0.375	4	0.1633	4.14	86.78	93.59	90.185	15	CT	NA
775	Female	AGA	29	NA	4.2857	0.125	5.1667	0.102	4.43	88.7967	95.28	92.0383	15	CT	NA
396	Male	AGA	35	8	3	0.25	4	0.1837	4.86	87.2933	92.6467	89.97	15	CT	NA
